# Supplementary material for: Exploring the genetic landscape of nitrogen uptake in durum wheat: genome-wide characterization and expression profiling of NPF and NRT2 gene families
Source: Front Plant Sci. 2023 Nov 9;14:1302337. doi: 10.3389/fpls.2023.1302337 (PMC10665861; doi:10.3389/fpls.2023.1302337)
Supplement: Supplementary file 1 [file DataSheet_1.zip › Supplementary Tables.XLSX]

## Sheet: Metadata
Table_S1	List of RNASeq data downloaded from SRA and used for the evaluation of expression profiles of TdNPF and TdNRT2 genes
Table_S2	Annotation of the 211 TdNPF and 20 TdNRT2 genes
Table_S3	Intraspecific collinearity analysis of TdNPF genes
Table_S4	Tandem duplications of TdNPF genes
Table_S5	Tandem duplications of TdNRT2 genes
Table_S6	Clusters obtained from the hierarchical clustering of TdNPF genes based on expression profiles
Table_S7	TdNPF and TdNRT2 in co-expression modules

## Sheet: Table_S1
Name	SRA Accession	tissues	cultivars
Regulation of Zn and Fe transporters by the GPC1 gene during wheat monocarpic senescence	PRJNA259173	Leaf
RNA-seq studies using wheat PHYTOCHROME B and PHYTOCHROME C mutants reveal shared and specific functions in the regulation of flowering and shade-avoidance pathways	PRJNA314909	Leaf	Kronos
Triticum turgidum subsp. durum cultivar:Svevo Transcriptome or Gene expression	PRJNA343594	Leaf, Root, Anther, Grain	Svevo, Claudio, Edmore, Capeiti, Valnova, Yavaros79, Altar 84, Creso, Saragolla, Strongfield, Neodur, Meridiano, Kofa
Triticum turgidum subsp. durum transcriptomic response to nitrogen stress	PRJNA353753	Flagleaf, Root, Stem, Spike	Svevo
Triticum turgidum subsp. durum cultivar:High-Cd TL8982, Low-Cd TL8982 Transcriptome or Gene expression	PRJNA491827	Root and Leaf	Creso
PHYB and PHYC–mediated transcriptomic responses to short and long day photoperiods in wheat	PRJNA591632	Leaf	Kronos
RNA sequencing of wild and domesticated wheat genotypes	PRJNA624178	Seedlings	Svevo
Triticum turgidum subsp. durum solid stem locus SST1	PRJNA630287	Leaf (seedling)	Fortitude, Langdon, Kofa, Pithless
Transcriptomic and physiological response of durum wheat grain to short period of heat stress at the early grain-filling stage	PRJNA773969	Cariopsys	Queule-INIA
Triticum turgidum subsp. durum cultivar:CIRNO C2008 (durum wheat)	PRJNA780180	Seedlings	Cirno
Durum wheat meristem transcriptome	PRJNA795036	Meristem, Spike	Kronos
Gene expression profile of the developing endosperm in durum wheat provides insight into starch biosynthesis	PRJNA892720	Endosperm	Kronos

## Sheet: Table_S2
Gene family	Gene	Genome ID	Gene position	Gene length	Protein length	Chromosome location	sub cellular localization (prediction)	n. of transmembrane helices
TdNPF	TdNPF1.1	TRITD3Av1G192180	535492200-535494396	2198	585	3A	plasma membrane	12
	TdNPF1.2	TRITD3Bv1G174800	535303646-535305625	1981	587	3B	plasma membrane	12
	TdNPF1.3	TRITD3Av1G192190	535497189-535499150	1963	589	3A	plasma membrane	12
	TdNPF1.4	TRITD3Bv1G174830	535336934-535338896	1964	589	3B	plasma membrane	12
	TdNPF2.1	TRITD0Uv1G034520	82189484-82197265	7783	598	Un	plasma membrane	10
	TdNPF2.2	TRITD4Av1G198820	583262961-583267014	4055	598	4A	plasma membrane	12
	TdNPF2.3	TRITD0Uv1G013310	31978820-31981258	2440	578	Un	plasma membrane	12
	TdNPF2.4	TRITD2Av1G010000	17730847-17732978	2133	600	2A	plasma membrane	12
	TdNPF2.5	TRITD0Uv1G013320	32057929-32062079	4152	606	Un	plasma membrane	12
	TdNPF2.6	TRITD2Av1G010060	17800768-17804163	3397	602	2A	plasma membrane	12
	TdNPF2.7	TRITD5Av1G002430	4634012-4638347	4337	613	5A	plasma membrane	12
	TdNPF2.8	TRITD5Bv1G001230	3415890-3420285	4397	608	5B	plasma membrane	12
	TdNPF2.9	TRITD5Av1G016510	37009432-37014850	5420	617	5A	plasma membrane	12
	TdNPF2.10	TRITD5Bv1G015830	44401298-44418220	16924	619	5B	plasma membrane	12
	TdNPF2.11	TRITD5Bv1G015860	44683896-44688157	4263	619	5B	plasma membrane	12
	TdNPF2.12	TRITD3Av1G239860	651827027-651830475	3450	623	3A	plasma membrane	12
	TdNPF2.13	TRITD3Bv1G230990	701114581-701118384	3805	619	3B	plasma membrane	12
	TdNPF2.14	TRITD3Av1G239850	651755355-651762677	7324	608	3A	plasma membrane	12
	TdNPF2.15	TRITD3Bv1G231000	701142065-701151652	9589	610	3B	plasma membrane	12
	TdNPF2.16	TRITD7Av1G035950	75615053-75620601	5550	570	7A	plasma membrane	12
	TdNPF2.17	TRITD7Bv1G006980	17965552-17971752	6202	569	7B	plasma membrane	12
	TdNPF2.18	TRITD7Bv1G006810	17523318-17524400	1084	301	7B	plasma membrane	6
	TdNPF2.19	TRITD7Av1G035930	75603442-75610970	7530	554	7A	plasma membrane	11
	TdNPF2.20	TRITD7Bv1G006840	17703136-17708462	5328	596	7B	plasma membrane	12
	TdNPF2.21	TRITD4Av1G249760	699798393-699799635	1244	389	4A	plasma membrane	8
	TdNPF2.22	TRITD4Av1G249800	699859318-700208303	348987	575	4A	plasma membrane	12
	TdNPF2.23	TRITD7Av1G013020	23440791-23466438	25649	554	7A	plasma membrane	12
	TdNPF2.24	TRITD4Av1G249850	700324829-700332495	7668	560	4A	plasma membrane	12
	TdNPF2.25	TRITD7Av1G013090	23602130-23605778	3650	562	7A	plasma membrane	12
	TdNPF2.26	TRITD5Av1G114420	323863183-323866979	3798	585	5A	plasma membrane	12
	TdNPF2.27	TRITD5Bv1G097770	287062183-287065927	3746	585	5B	plasma membrane	12
	TdNPF3.1	TRITD1Av1G163540	441961315-441974544	13231	595	1A	plasma membrane	12
	TdNPF3.2	TRITD1Bv1G149470	464234887-464239223	4338	595	1B	plasma membrane	12
	TdNPF3.3	TRITD7Bv1G047230	130814904-130819130	4228	614	7B	plasma membrane	12
	TdNPF3.4	TRITD7Av1G071180	166750593-166755734	5143	619	7A	plasma membrane	12
	TdNPF3.5	TRITD1Av1G163530	441955702-441957817	2117	610	1A	plasma membrane	12
	TdNPF3.6	TRITD1Bv1G149450	464086143-464088231	2090	604	1B	plasma membrane	12
	TdNPF3.7	TRITD1Av1G163400	441768027-441770649	2624	611	1A	plasma membrane	12
	TdNPF3.8	TRITD1Bv1G149370	463753028-463755649	2623	608	1B	plasma membrane	12
	TdNPF4.1	TRITD5Bv1G199510	568445159-568450560	5403	484	5B	plasma membrane	10
	TdNPF4.2	TRITD5Av1G203730	546684717-546689207	4492	583	5A	plasma membrane	12
	TdNPF4.3	TRITD2Av1G150130	414356724-414361912	5190	642	2A	plasma membrane	12
	TdNPF4.4	TRITD2Bv1G127150	376191472-376198802	7332	554	2B	plasma membrane	12
	TdNPF4.5	TRITD2Bv1G175130	517417157-517681053	263898	551	2B	plasma membrane	12
	TdNPF4.6	TRITD2Av1G211090	582932755-582938519	5766	542	2A	plasma membrane	12
	TdNPF4.7	TRITD2Av1G211110	582941050-582944968	3920	562	2A	plasma membrane	12
	TdNPF4.8	TRITD2Bv1G175140	517682348-517685526	3180	560	2B	plasma membrane	12
	TdNPF4.9	TRITD7Av1G197690	535450622-535456369	5749	588	7A	plasma membrane	12
	TdNPF4.10	TRITD7Bv1G147650	467504010-467511478	7470	591	7B	plasma membrane	12
	TdNPF4.11	TRITD2Av1G189150	525977954-525981500	3548	507	2A	plasma membrane	11
	TdNPF4.12	TRITD2Bv1G154500	457867145-457870741	3598	531	2B	plasma membrane	12
	TdNPF4.13	TRITD4Av1G167590	515687716-515691789	4075	607	4A	plasma membrane	12
	TdNPF4.14	TRITD4Bv1G032390	91895591-91899703	4114	605	4B	plasma membrane	12
	TdNPF4.15	TRITD2Av1G211290	583795860-583798836	2978	532	2A	plasma membrane	11
	TdNPF4.16	TRITD5Bv1G024890	68098361-68101186	2827	562	5B	plasma membrane	12
	TdNPF4.17	TRITD5Av1G025270	53980403-53983057	2656	498	5A	plasma membrane	11
	TdNPF4.18	TRITD2Bv1G175280	518225294-518228134	2842	560	2B	plasma membrane	12
	TdNPF4.19	TRITD5Av1G025340	54053671-54056490	2821	563	5A	plasma membrane	12
	TdNPF4.20	TRITD5Bv1G025010	68332296-68335202	2908	563	5B	plasma membrane	12
	TdNPF4.21	TRITD3Av1G181410	504493638-504495418	1782	534	3A	plasma membrane	11
	TdNPF5.1	TRITD2Av1G292970	769724118-769728776	4660	548	2A	plasma membrane	12
	TdNPF5.2	TRITD2Bv1G262700	781171416-781176399	4985	548	2B	plasma membrane	12
	TdNPF5.3	TRITD2Av1G292920	769678978-769690700	11724	395	2A	plasma membrane	8
	TdNPF5.4	TRITD2Bv1G262690	781125704-781126858	1156	385	2B	plasma membrane	8
	TdNPF5.5	TRITD2Av1G292980	769741908-769743170	1264	421	2A	plasma membrane	9
	TdNPF5.6	TRITD2Bv1G262750	781204576-781207306	2732	541	2B	plasma membrane	12
	TdNPF5.7	TRITD2Av1G293050	769831306-769834600	3296	544	2A	plasma membrane	12
	TdNPF5.8	TRITD2Bv1G262820	781286854-781287321	469	156	2B	plasma membrane	4
	TdNPF5.9	TRITD2Av1G293030	769753557-769758706	5151	543	2A	plasma membrane	12
	TdNPF5.10	TRITD2Bv1G262760	781208427-781217227	8802	543	2B	plasma membrane	12
	TdNPF5.11	TRITD2Av1G293040	769771036-769782316	11282	539	2A	plasma membrane	12
	TdNPF5.12	TRITD2Bv1G262800	781256581-781261194	4615	541	2B	plasma membrane	12
	TdNPF5.13	TRITD2Bv1G264300	784511965-784512642	679	226	2B	chloroplast	5
	TdNPF5.14	TRITD2Bv1G264410	784798197-784801460	3265	547	2B	plasma membrane	12
	TdNPF5.15	TRITD2Av1G294850	773044488-773047711	3225	333	2A	vacuole	6
	TdNPF5.16	TRITD3Av1G227870	623717327-623721230	3905	558	3A	plasma membrane	12
	TdNPF5.17	TRITD3Av1G227900	623732760-623735648	2890	549	3A	plasma membrane	12
	TdNPF5.18	TRITD3Av1G227940	623759474-623761305	1833	521	3A	plasma membrane	12
	TdNPF5.19	TRITD3Bv1G214550	655543152-655545146	1996	570	3B	plasma membrane	12
	TdNPF5.20	TRITD3Av1G228120	624075343-624075765	424	141	3A	vacuole	3
	TdNPF5.21	TRITD3Av1G228100	624069130-624071083	1955	546	3A	plasma membrane	12
	TdNPF5.22	TRITD3Bv1G214530	655537576-655541561	3987	546	3B	vacuole	12
	TdNPF5.23	TRITD1Bv1G154740	481244521-481268513	23994	530	1B	plasma membrane	12
	TdNPF5.24	TRITD1Av1G168890	455848908-455860623	11717	583	1A	plasma membrane	12
	TdNPF5.25	TRITD1Bv1G154750	481311979-481314647	2670	530	1B	plasma membrane	12
	TdNPF5.26	TRITD1Av1G168940	455890712-455895466	4756	578	1A	plasma membrane	12
	TdNPF5.27	TRITD1Bv1G154770	481328225-481336367	8144	586	1B	plasma membrane	12
	TdNPF5.28	TRITD7Bv1G014730	40301596-40303730	2136	549	7B	plasma membrane	12
	TdNPF5.29	TRITD3Bv1G213640	653243297-653245437	2142	582	3B	plasma membrane	12
	TdNPF5.30	TRITD3Av1G227650	623381276-623384431	3157	550	3A	plasma membrane	12
	TdNPF5.31	TRITD3Bv1G160810	494206606-494208584	1980	531	3B	plasma membrane	12
	TdNPF5.32	TRITD4Bv1G018280	45534027-45535245	1220	211	4B	plasma membrane	3
	TdNPF5.33	TRITD3Av1G227780	623630350-623632304	1956	549	3A	plasma membrane	12
	TdNPF5.34	TRITD3Bv1G213620	653169509-653171520	2013	531	3B	plasma membrane	11
	TdNPF5.35	TRITD3Bv1G213600	653164049-653166341	2294	531	3B	plasma membrane	12
	TdNPF5.36	TRITD3Av1G227860	623707204-623711755	4553	524	3A	plasma membrane	12
	TdNPF5.37	TRITD3Av1G227790	623635510-623640211	4703	735	3A	plasma membrane	19
	TdNPF5.38	TRITD3Bv1G213570	653102128-653106768	4642	737	3B	plasma membrane	17
	TdNPF5.39	TRITD7Av1G066080	152818196-152820591	2397	548	7A	plasma membrane	12
	TdNPF5.40	TRITD7Bv1G042160	115795325-115797682	2359	524	7B	plasma membrane	12
	TdNPF5.41	TRITD5Av1G234850	614777358-614779176	1820	577	5A	plasma membrane	12
	TdNPF5.42	TRITD5Bv1G234240	656857813-656859647	1836	577	5B	plasma membrane	12
	TdNPF5.43	TRITD5Av1G234910	615035343-615226721	191380	594	5A	plasma membrane	12
	TdNPF5.44	TRITD0Uv1G050850	126567945-126569801	1858	585	Un	plasma membrane	12
	TdNPF5.45	TRITD5Bv1G234300	656989384-656991249	1867	593	5B	plasma membrane	12
	TdNPF5.46	TRITD3Bv1G024800	65612393-65612605	214	71	3B	chloroplast	2
	TdNPF5.47	TRITD0Uv1G012860	31252428-31252640	214	71	Un	chloroplast	2
	TdNPF5.48	TRITD7Bv1G109590	345314841-345315053	214	71	7B	chloroplast	2
	TdNPF5.49	TRITD1Bv1G192100	587442760-587442972	214	71	1B	chloroplast	2
	TdNPF5.50	TRITD7Av1G262270	686092836-686094787	1953	587	7A	plasma membrane	12
	TdNPF5.51	TRITD7Av1G245760	650775920-650780205	4287	599	7A	plasma membrane	12
	TdNPF5.52	TRITD7Bv1G194000	608115343-608121708	6367	600	7B	plasma membrane	12
	TdNPF5.53	TRITD1Av1G092270	252248817-252258031	9216	622	1A	plasma membrane	10
	TdNPF5.54	TRITD1Bv1G096920	290021000-290025119	4121	584	1B	plasma membrane	12
	TdNPF5.55	TRITD3Av1G090690	223385674-223390735	5063	611	3A	plasma membrane	12
	TdNPF5.56	TRITD3Bv1G093000	262993002-262995028	2028	598	3B	plasma membrane	12
	TdNPF5.57	TRITD1Av1G092170	252033189-252042170	8983	594	1A	plasma membrane	12
	TdNPF5.58	TRITD1Bv1G096880	289871990-289878033	6045	639	1B	plasma membrane	12
	TdNPF5.59	TRITD4Bv1G191460	635123892-635128560	4670	610	4B	plasma membrane	12
	TdNPF5.60	TRITD5Av1G243130	631509650-631515247	5599	609	5A	plasma membrane	12
	TdNPF5.61	TRITD1Av1G015410	32392231-32406163	13934	481	1A	plasma membrane	10
	TdNPF5.62	TRITD6Av1G007800	19074634-19077756	3124	599	6A	plasma membrane	12
	TdNPF5.63	TRITD6Bv1G012170	32651839-32655497	3660	591	6B	plasma membrane	12
	TdNPF6.1	TRITD2Av1G200380	555339030-555355560	16532	610	2A	plasma membrane	12
	TdNPF6.2	TRITD5Av1G209770	560872370-560889516	17148	600	5A	plasma membrane	10
	TdNPF6.3	TRITD5Bv1G206330	585384933-585388185	3254	595	5B	plasma membrane	12
	TdNPF6.4	TRITD2Bv1G163750	484789715-484793017	3304	566	2B	plasma membrane	12
	TdNPF6.5	TRITD7Av1G154390	416370028-416375856	5830	604	7A	plasma membrane	12
	TdNPF6.6	TRITD7Bv1G114240	361044633-361050489	5858	604	7B	plasma membrane	12
	TdNPF6.7	TRITD1Av1G006130	12892921-12894774	1855	583	1A	plasma membrane	12
	TdNPF6.8	TRITD1Bv1G007270	16511497-16513357	1862	583	1B	plasma membrane	12
	TdNPF6.9	TRITD4Bv1G201580	661168054-661174981	6929	604	4B	plasma membrane	12
	TdNPF6.10	TRITD4Bv1G203170	664238488-664252772	14286	608	4B	plasma membrane	12
	TdNPF6.11	TRITD5Av1G252080	653064895-653074116	9223	616	5A	plasma membrane	12
	TdNPF6.12	TRITD1Av1G135900	367065321-367067564	2245	484	1A	plasma membrane	10
	TdNPF6.13	TRITD1Bv1G130020	396645608-396648218	2612	594	1B	plasma membrane	12
	TdNPF6.14	TRITD1Av1G135930	367075293-367079081	3790	596	1A	plasma membrane	12
	TdNPF6.15	TRITD1Bv1G130050	396682531-396686611	4082	596	1B	plasma membrane	12
	TdNPF6.16	TRITD3Bv1G027250	71773042-71774994	1954	651	3B	plasma membrane	12
	TdNPF6.17	TRITD3Av1G023240	48584259-48586353	2096	658	3A	plasma membrane	12
	TdNPF7.1	TRITD2Av1G254760	689573716-689576284	2570	574	2A	plasma membrane	12
	TdNPF7.2	TRITD2Bv1G216420	648418508-648420924	2418	608	2B	plasma membrane	12
	TdNPF7.3	TRITD6Bv1G156500	506842983-506960606	117625	598	6B	plasma membrane	12
	TdNPF7.4	TRITD6Av1G170100	490755433-490835296	79865	580	6A	plasma membrane	12
	TdNPF7.5	TRITD6Bv1G164770	530097737-530099694	1959	586	6B	plasma membrane	12
	TdNPF7.6	TRITD6Av1G176010	505671530-505673510	1982	590	6A	plasma membrane	12
	TdNPF7.7	TRITD1Av1G129380	349257617-349268297	10682	766	1A	plasma membrane	16
	TdNPF7.8	TRITD1Bv1G124720	378817818-378831973	14157	737	1B	plasma membrane	16
	TdNPF7.9	TRITD2Av1G059110	133571916-133574966	3052	575	2A	plasma membrane	12
	TdNPF7.10	TRITD2Bv1G069510	179012551-179027928	15379	574	2B	plasma membrane	12
	TdNPF7.11	TRITD6Av1G012040	28756024-28761007	4985	648	6A	plasma membrane	12
	TdNPF7.12	TRITD6Bv1G017940	48897437-48902968	5533	645	6B	plasma membrane	12
	TdNPF7.13	TRITD6Av1G170580	491852579-492133773	281196	580	6A	plasma membrane	12
	TdNPF7.14	TRITD6Bv1G156850	507919271-507921479	2210	580	6B	plasma membrane	12
	TdNPF7.15	TRITD2Bv1G216340	648337383-648339312	1931	424	2B	plasma membrane	10
	TdNPF7.16	TRITD6Bv1G153720	499709644-499712609	2967	622	6B	plasma membrane	12
	TdNPF7.17	TRITD6Av1G168030	483481065-483484036	2973	615	6A	plasma membrane	12
	TdNPF7.18	TRITD4Bv1G203430	664654491-664658959	4470	643	4B	plasma membrane	12
	TdNPF7.19	TRITD5Av1G254540	659149211-659155599	6390	640	5A	plasma membrane	12
	TdNPF8.1	TRITD2Av1G001840	3357165-3362930	5767	943	2A	plasma membrane	12
	TdNPF8.2	TRITD2Bv1G002740	5245141-5248459	3320	602	2B	plasma membrane	12
	TdNPF8.3	TRITD2Av1G001860	3381326-3383882	2558	575	2A	plasma membrane	12
	TdNPF8.4	TRITD7Av1G205330	552913345-552920109	6766	551	7A	plasma membrane	12
	TdNPF8.5	TRITD7Av1G205350	552944048-552945962	1916	547	7A	plasma membrane	12
	TdNPF8.6	TRITD7Bv1G159510	502260010-502261994	1986	546	7B	plasma membrane	12
	TdNPF8.7	TRITD7Av1G205480	553067828-553069767	1941	555	7A	plasma membrane	12
	TdNPF8.8	TRITD7Bv1G159620	502677491-502679578	2089	550	7B	plasma membrane	12
	TdNPF8.9	TRITD6Av1G213890	590109542-590111815	2275	589	6A	plasma membrane	12
	TdNPF8.10	TRITD6Bv1G212210	657112105-657114390	2287	565	6B	plasma membrane	12
	TdNPF8.11	TRITD7Av1G205310	552906848-552908963	2117	577	7A	plasma membrane	12
	TdNPF8.12	TRITD7Bv1G159470	501962354-501964588	2236	574	7B	plasma membrane	12
	TdNPF8.13	TRITD6Av1G049770	115661111-115663405	2296	580	6A	plasma membrane	12
	TdNPF8.14	TRITD6Bv1G062670	177228200-177230807	2609	622	6B	plasma membrane	12
	TdNPF8.15	TRITD4Bv1G007620	19541870-19544251	2383	592	4B	plasma membrane	12
	TdNPF8.16	TRITD0Uv1G028420	67003221-67004629	1410	270	Un	vacuole	6
	TdNPF8.17	TRITD4Av1G199460	584717850-584720800	2952	604	4A	plasma membrane	12
	TdNPF8.18	TRITD7Bv1G175420	554859899-554862265	2368	625	7B	plasma membrane	10
	TdNPF8.19	TRITD7Av1G223400	599624919-599641488	16571	572	7A	vacuole	12
	TdNPF8.20	TRITD7Bv1G175500	555137258-555139455	2199	574	7B	vacuole	12
	TdNPF8.21	TRITD7Av1G223080	598745082-598747692	2612	596	7A	plasma membrane	12
	TdNPF8.22	TRITD7Bv1G171080	541514496-541519090	4596	587	7B	plasma membrane	12
	TdNPF8.23	TRITD7Bv1G175540	555177328-555180323	2997	629	7B	plasma membrane	12
	TdNPF8.24	TRITD7Av1G270580	703524831-703526153	1324	310	7A	plasma membrane	6
	TdNPF8.25	TRITD4Av1G028960	69135918-69147388	11472	589	4A	plasma membrane	12
	TdNPF8.26	TRITD4Bv1G140370	487634430-487639372	4944	622	4B	plasma membrane	12
	TdNPF8.27	TRITD5Av1G021600	46208532-46214109	5579	548	5A	plasma membrane	11
	TdNPF8.28	TRITD4Av1G028880	69015965-69018708	2745	576	4A	plasma membrane	12
	TdNPF8.29	TRITD4Bv1G140460	487821904-487824601	2699	576	4B	plasma membrane	12
	TdNPF8.30	TRITD4Av1G028890	69027322-69033292	5972	588	4A	plasma membrane	12
	TdNPF8.31	TRITD4Bv1G140400	487703874-487709741	5869	588	4B	plasma membrane	12
	TdNPF8.32	TRITD4Bv1G140530	487876094-487879580	3488	583	4B	plasma membrane	12
	TdNPF8.33	TRITD4Av1G028860	68950130-68957911	7783	590	4A	plasma membrane	12
	TdNPF8.34	TRITD4Bv1G140550	487884243-487887804	3563	590	4B	plasma membrane	12
	TdNPF8.35	TRITD4Av1G190580	567529154-567532831	3679	586	4A	plasma membrane	12
	TdNPF8.36	TRITD4Bv1G015970	39271814-39275103	3291	586	4B	plasma membrane	12
	TdNPF8.37	TRITD4Av1G232620	650708986-650716558	7574	415	4A	plasma membrane	8
	TdNPF8.38	TRITD7Av1G027640	56066655-56071190	4537	494	7A	plasma membrane	9
	TdNPF8.39	TRITD5Bv1G141150	424367739-424375697	7960	294	5B	plasma membrane	6
	TdNPF8.40	TRITD3Bv1G218120	666075698-666078441	2745	552	3B	plasma membrane	12
	TdNPF8.41	TRITD3Av1G231240	631972415-632040893	68480	605	3A	plasma membrane	12
	TdNPF8.42	TRITD3Bv1G218000	665829356-665835673	6319	557	3B	plasma membrane	12
	TdNPF8.43	TRITD3Bv1G019070	46414531-46422339	7810	580	3B	plasma membrane	12
	TdNPF8.44	TRITD3Bv1G019220	46682817-46693231	10416	572	3B	plasma membrane	12
	TdNPF8.45	TRITD2Av1G244830	667690388-667692282	1896	585	2A	plasma membrane	12
	TdNPF8.46	TRITD2Bv1G205670	614456685-614458474	1791	545	2B	plasma membrane	11
	TdNPF8.47	TRITD3Av1G015090	29196387-29205138	8753	632	3A	plasma membrane	12
	TdNPF8.48	TRITD3Bv1G019060	46373215-46375152	1939	612	3B	plasma membrane	12
	TdNPF8.49	TRITD3Av1G015030	28742385-28744231	1848	582	3A	plasma membrane	12
	TdNPF8.50	TRITD3Bv1G018890	46165204-46167052	1850	605	3B	plasma membrane	12
	TdNPF8.51	TRITD4Bv1G207870	675047320-675049071	1753	584	4B	plasma membrane	12
	TdNPF8.52	TRITD5Av1G236430	617522126-617523739	1615	538	5A	plasma membrane	11
TdNRT2	TdNRT2.1	TRITD6Bv1G009270	32873387-32873725	2342	510	2A	plasma membrane	12
	TdNRT2.2	TRITD2Av1G017380	13607789-13616151	340	113	6A	plasma membrane	1
	TdNRT2.3	TRITD6Av1G006050	13635920-13652904	1531	440	6A	plasma membrane	10
	TdNRT2.4	TRITD6Bv1G008680	13657414-13658943	1531	439	6A	plasma membrane	10
	TdNRT2.5	TRITD6Av1G006000	13885430-13886956	8364	567	6A	plasma membrane	12
	TdNRT2.6	TRITD6Bv1G008710	14764657-14776088	1699	566	6A	plasma membrane	12
	TdNRT2.7	TRITD6Bv1G008700	14787789-14789318	27855	299	6A	chloroplast	7
	TdNRT2.8	TRITD6Bv1G008690	14816329-14817858	9608	508	6A	plasma membrane	12
	TdNRT2.9	TRITD6Av1G006030	14838756-14840183	16986	509	6A	plasma membrane	12
	TdNRT2.10	TRITD6Av1G006520	23537868-23539397	11433	573	6B	plasma membrane	12
	TdNRT2.11	TRITD6Av1G006540	23543555-23553161	1531	510	6B	plasma membrane	12
	TdNRT2.12	TRITD6Bv1G009290	23551638-23579491	1531	510	6B	plasma membrane	12
	TdNRT2.13	TRITD6Av1G006530	23567751-23569448	1531	510	6B	plasma membrane	12
	TdNRT2.14	TRITD6Bv1G008890	24015838-24017364	1528	509	6B	plasma membrane	12
	TdNRT2.15	TRITD6Av1G006170	24062993-24064519	1528	509	6B	plasma membrane	12
	TdNRT2.16	TRITD6Bv1G008870	24780504-24782378	1528	509	6B	plasma membrane	12
	TdNRT2.17	TRITD6Av1G006560	24811485-24813825	1429	476	6B	plasma membrane	12
	TdNRT2.18	TRITD6Bv1G009240	24864160-24865689	1876	520	6B	plasma membrane	12
	TdNRT2.19	TRITD7Bv1G180680	617261095-617263773	2571	228	7A	chloroplast	6
	TdNRT2.20	TRITD7Av1G231010	568796851-568799420	2680	498	7B	plasma membrane	12

## Sheet: Table_S3
	Genome A	Genome B	e-value
1A&1B	TRITD1Av1G006130	TRITD1Bv1G007270	0
	TRITD1Av1G092170	TRITD1Bv1G096880	0
	TRITD1Av1G092270	TRITD1Bv1G096920	0
	TRITD1Av1G129380	TRITD1Bv1G124720	0
	TRITD1Av1G135900	TRITD1Bv1G130020	0
	TRITD1Av1G163400	TRITD1Bv1G149370	0
	TRITD1Av1G168890	TRITD1Bv1G154740	0
2A&2B	TRITD2Av1G001840	TRITD2Bv1G002740	0
	TRITD2Av1G059110	TRITD2Bv1G069510	0
	TRITD2Av1G150130	TRITD2Bv1G127150	0
	TRITD2Av1G189150	TRITD2Bv1G154500	0
	TRITD2Av1G200380	TRITD2Bv1G163750	0
	TRITD2Av1G211090	TRITD2Bv1G175130	0
	TRITD2Av1G244830	TRITD2Bv1G205670	0
	TRITD2Av1G254760	TRITD2Bv1G216420	0
	TRITD2Av1G292920	TRITD2Bv1G262690	0
	TRITD2Av1G293030	TRITD2Bv1G262700	0
	TRITD2Av1G293040	TRITD2Bv1G262760	0
3A&3B	TRITD3Av1G015030	TRITD3Bv1G018890	0
	TRITD3Av1G023240	TRITD3Bv1G019060	8e-136
	TRITD3Av1G090690	TRITD3Bv1G093000	0
	TRITD3Av1G192180	TRITD3Bv1G174800	0
	TRITD3Av1G227790	TRITD3Bv1G213570	0
	TRITD3Av1G227870	TRITD3Bv1G214530	0
	TRITD3Av1G231240	TRITD3Bv1G218000	0
	TRITD3Av1G239850	TRITD3Bv1G230990	0
5A&5B	TRITD5Av1G002430	TRITD5Bv1G001230	0
	TRITD5Av1G025270	TRITD5Bv1G024890	0
	TRITD5Av1G114420	TRITD5Bv1G097770	0
	TRITD5Av1G203730	TRITD5Bv1G199510	0
	TRITD5Av1G209770	TRITD5Bv1G206330	0
	TRITD5Av1G234850	TRITD5Bv1G234240	0
6A&6B	TRITD6Av1G007800	TRITD6Bv1G012170	0
	TRITD6Av1G012040	TRITD6Bv1G017940	0
	TRITD6Av1G049770	TRITD6Bv1G062670	0
	TRITD6Av1G168030	TRITD6Bv1G153720	0
	TRITD6Av1G170580	TRITD6Bv1G156500	0
	TRITD6Av1G213890	TRITD6Bv1G212210	0
7A&7B	TRITD7Av1G035930	TRITD7Bv1G006810	1e-149
	TRITD7Av1G066080	TRITD7Bv1G042160	0
	TRITD7Av1G071180	TRITD7Bv1G047230	0
	TRITD7Av1G154390	TRITD7Bv1G114240	0
	TRITD7Av1G197690	TRITD7Bv1G147650	0
	TRITD7Av1G205310	TRITD7Bv1G159470	0
	TRITD7Av1G205330	TRITD7Bv1G159510	0
	TRITD7Av1G223080	TRITD7Bv1G171080	0
	TRITD7Av1G245760	TRITD7Bv1G194000	0

## Sheet: Table_S4
Gene 1	Gene 2
TRITD0Uv1G013310	TRITD0Uv1G013320
TRITD1Av1G135900	TRITD1Av1G135930
TRITD1Av1G163400	TRITD1Av1G163530
TRITD1Av1G163530	TRITD1Av1G163540
TRITD1Bv1G130020	TRITD1Bv1G130050
TRITD1Bv1G149370	TRITD1Bv1G149450
TRITD1Bv1G149450	TRITD1Bv1G149470
TRITD1Bv1G154740	TRITD1Bv1G154750
TRITD2Av1G001840	TRITD2Av1G001860
TRITD2Av1G010000	TRITD2Av1G010060
TRITD2Av1G211110	TRITD2Av1G211290
TRITD2Av1G292920	TRITD2Av1G292970
TRITD2Av1G292980	TRITD2Av1G293030
TRITD2Av1G293030	TRITD2Av1G293040
TRITD2Av1G293040	TRITD2Av1G293050
TRITD2Bv1G175140	TRITD2Bv1G175280
TRITD2Bv1G262690	TRITD2Bv1G262700
TRITD2Bv1G262700	TRITD2Bv1G262750
TRITD2Bv1G262750	TRITD2Bv1G262760
TRITD2Bv1G262760	TRITD2Bv1G262800
TRITD2Bv1G262800	TRITD2Bv1G262820
TRITD2Bv1G264300	TRITD2Bv1G264410
TRITD3Av1G015030	TRITD3Av1G015090
TRITD3Av1G015090	TRITD3Av1G023240
TRITD3Av1G192180	TRITD3Av1G192190
TRITD3Av1G227650	TRITD3Av1G227780
TRITD3Av1G227790	TRITD3Av1G227860
TRITD3Av1G227870	TRITD3Av1G227900
TRITD3Av1G227900	TRITD3Av1G227940
TRITD3Av1G227940	TRITD3Av1G228100
TRITD3Av1G228100	TRITD3Av1G228120
TRITD3Av1G239850	TRITD3Av1G239860
TRITD3Bv1G018890	TRITD3Bv1G019060
TRITD3Bv1G019060	TRITD3Bv1G019070
TRITD3Bv1G019070	TRITD3Bv1G019220
TRITD3Bv1G174800	TRITD3Bv1G174830
TRITD3Bv1G213570	TRITD3Bv1G213600
TRITD3Bv1G214530	TRITD3Bv1G214550
TRITD3Bv1G218000	TRITD3Bv1G218120
TRITD3Bv1G230990	TRITD3Bv1G231000
TRITD4Av1G028860	TRITD4Av1G028880
TRITD4Av1G028890	TRITD4Av1G028960
TRITD4Av1G249760	TRITD4Av1G249800
TRITD4Av1G249800	TRITD4Av1G249850
TRITD4Bv1G140370	TRITD4Bv1G140400
TRITD4Bv1G140460	TRITD4Bv1G140530
TRITD4Bv1G140530	TRITD4Bv1G140550
TRITD4Bv1G201580	TRITD4Bv1G203170
TRITD5Av1G002430	TRITD5Av1G016510
TRITD5Av1G025270	TRITD5Av1G025340
TRITD5Av1G234850	TRITD5Av1G234910
TRITD5Bv1G001230	TRITD5Bv1G015830
TRITD5Bv1G015830	TRITD5Bv1G015860
TRITD5Bv1G024890	TRITD5Bv1G025010
TRITD5Bv1G234240	TRITD5Bv1G234300
TRITD6Av1G170100	TRITD6Av1G170580
TRITD6Bv1G156500	TRITD6Bv1G156850
TRITD7Av1G013020	TRITD7Av1G013090
TRITD7Av1G035930	TRITD7Av1G035950
TRITD7Av1G205330	TRITD7Av1G205350
TRITD7Av1G205350	TRITD7Av1G205480
TRITD7Av1G223080	TRITD7Av1G223400
TRITD7Av1G245760	TRITD7Av1G262270
TRITD7Bv1G006810	TRITD7Bv1G006840
TRITD7Bv1G006840	TRITD7Bv1G006980
TRITD7Bv1G159510	TRITD7Bv1G159620
TRITD7Bv1G171080	TRITD7Bv1G175420
TRITD7Bv1G175420	TRITD7Bv1G175500
TRITD7Bv1G175500	TRITD7Bv1G175540

## Sheet: Table_S5
Gene_1	Gene_2	Gene_3
TRITD6Av1G006000	TRITD6Av1G006030	TRITD6Av1G006050
TRITD6Av1G006520	TRITD6Av1G006530	TRITD6Av1G006540
TRITD6Bv1G008690	TRITD6Bv1G008700	TRITD6Bv1G008710
TRITD6Bv1G008870	TRITD6Bv1G008890
TRITD6Bv1G009240	TRITD6Bv1G009270	TRITD6Bv1G009290

## Sheet: Table_S6
Genome_ID	Gene_ID	Cluster	Group
TRITD2Av1G150130	TdNPF4.3	CLUSTER 1	NPF4
TRITD2Bv1G127150	TdNPF4.4	CLUSTER 1	NPF4
TRITD2Av1G001840	TdNPF8.1	CLUSTER 1	NPF8
TRITD4Av1G028860	TdNPF8.33	CLUSTER 1	NPF8
TRITD4Av1G028890	TdNPF8.30	CLUSTER 1	NPF8
TRITD4Bv1G140400	TdNPF8.31	CLUSTER 1	NPF8
TRITD4Bv1G140550	TdNPF8.34	CLUSTER 1	NPF8
TRITD2Av1G059110	TdNPF7.9	CLUSTER 1	NPF7
TRITD3Av1G227900	TdNPF5.17	CLUSTER 1	NPF5
TRITD3Av1G227870	TdNPF5.16	CLUSTER 1	NPF5
TRITD7Av1G205350	TdNPF8.5	CLUSTER 1	NPF8
TRITD3Av1G227650	TdNPF5.30	CLUSTER 1	NPF5
TRITD3Bv1G213640	TdNPF5.29	CLUSTER 1	NPF5
TRITD2Av1G294850	TdNPF5.15	CLUSTER 1	NPF5
TRITD7Av1G154390	TdNPF6.5	CLUSTER 1	NPF6
TRITD7Bv1G114240	TdNPF6.6	CLUSTER 1	NPF6
TRITD3Av1G015030	TdNPF8.49	CLUSTER 1	NPF8
TRITD1Av1G168890	TdNPF5.24	CLUSTER 1	NPF5
TRITD3Bv1G018890	TdNPF8.50	CLUSTER 1	NPF8
TRITD3Av1G231240	TdNPF8.41	CLUSTER 2	NPF8
TRITD1Av1G129380	TdNPF7.7	CLUSTER 2	NPF7
TRITD0Uv1G034520	TdNPF2.1	CLUSTER 2	NPF2
TRITD4Av1G198820	TdNPF2.2	CLUSTER 2	NPF2
TRITD1Bv1G124720	TdNPF7.8	CLUSTER 2	NPF7
TRITD4Av1G190580	TdNPF8.35	CLUSTER 2	NPF8
TRITD4Bv1G015970	TdNPF8.36	CLUSTER 2	NPF8
TRITD5Av1G209770	TdNPF6.2	CLUSTER 3	NPF6
TRITD5Bv1G206330	TdNPF6.3	CLUSTER 3	NPF6
TRITD1Av1G006130	TdNPF6.7	CLUSTER 3	NPF6
TRITD1Bv1G007270	TdNPF6.8	CLUSTER 3	NPF6
TRITD3Bv1G218000	TdNPF8.42	CLUSTER 3	NPF8
TRITD1Av1G168940	TdNPF5.26	CLUSTER 3	NPF5
TRITD1Bv1G154770	TdNPF5.27	CLUSTER 3	NPF5
TRITD1Av1G092270	TdNPF5.53	CLUSTER 3	NPF5
TRITD1Bv1G096920	TdNPF5.54	CLUSTER 3	NPF5
TRITD2Av1G254760	TdNPF7.1	CLUSTER 3	NPF7
TRITD2Bv1G216420	TdNPF7.2	CLUSTER 3	NPF7
TRITD1Av1G135930	TdNPF6.14	CLUSTER 3	NPF6
TRITD1Bv1G130050	TdNPF6.15	CLUSTER 3	NPF6
TRITD2Av1G001860	TdNPF8.3	CLUSTER 3	NPF8
TRITD7Av1G223400	TdNPF8.19	CLUSTER 3	NPF8
TRITD7Bv1G175420	TdNPF8.18	CLUSTER 3	NPF8
TRITD2Av1G189150	TdNPF4.11	CLUSTER 3	NPF4
TRITD7Bv1G006980	TdNPF2.17	CLUSTER 3	NPF2
TRITD3Av1G015090	TdNPF8.47	CLUSTER 4	NPF8
TRITD5Av1G016510	TdNPF2.9	CLUSTER 4	NPF2
TRITD5Av1G002430	TdNPF2.7	CLUSTER 4	NPF2
TRITD5Bv1G001230	TdNPF2.8	CLUSTER 4	NPF2
TRITD1Av1G163540	TdNPF3.1	CLUSTER 4	NPF3
TRITD1Bv1G149470	TdNPF3.2	CLUSTER 4	NPF3
TRITD7Av1G071180	TdNPF3.4	CLUSTER 4	NPF3
TRITD7Bv1G047230	TdNPF3.3	CLUSTER 4	NPF3
TRITD1Av1G092170	TdNPF5.57	CLUSTER 4	NPF5
TRITD7Av1G197690	TdNPF4.9	CLUSTER 4	NPF4
TRITD7Bv1G147650	TdNPF4.10	CLUSTER 4	NPF4
TRITD3Av1G227780	TdNPF5.33	CLUSTER 4	NPF5
TRITD3Bv1G213620	TdNPF5.34	CLUSTER 4	NPF5
TRITD4Bv1G191460	TdNPF5.59	CLUSTER 4	NPF5
TRITD5Av1G243130	TdNPF5.60	CLUSTER 4	NPF5
TRITD2Bv1G264300	TdNPF5.13	CLUSTER 4	NPF5
TRITD3Av1G227860	TdNPF5.36	CLUSTER 4	NPF5
TRITD7Av1G245760	TdNPF5.51	CLUSTER 4	NPF5
TRITD7Bv1G194000	TdNPF5.52	CLUSTER 4	NPF5
TRITD0Uv1G050850	TdNPF5.44	CLUSTER 5	NPF5
TRITD5Av1G234910	TdNPF5.43	CLUSTER 5	NPF5
TRITD6Av1G176010	TdNPF7.6	CLUSTER 5	NPF7
TRITD3Av1G023240	TdNPF6.17	CLUSTER 5	NPF6
TRITD3Bv1G230990	TdNPF2.13	CLUSTER 5	NPF2
TRITD3Av1G239860	TdNPF2.12	CLUSTER 5	NPF2
TRITD5Bv1G015860	TdNPF2.11	CLUSTER 5	NPF2
TRITD4Bv1G203430	TdNPF7.18	CLUSTER 5	NPF7
TRITD5Av1G254540	TdNPF7.19	CLUSTER 5	NPF7
TRITD2Av1G293050	TdNPF5.7	CLUSTER 6	NPF5
TRITD5Bv1G097770	TdNPF2.27	CLUSTER 6	NPF2
TRITD2Bv1G264410	TdNPF5.14	CLUSTER 6	NPF5
TRITD5Av1G114420	TdNPF2.26	CLUSTER 6	NPF2
TRITD6Av1G213890	TdNPF8.9	CLUSTER 6	NPF8
TRITD6Bv1G212210	TdNPF8.10	CLUSTER 6	NPF8
TRITD1Av1G163400	TdNPF3.7	CLUSTER 6	NPF3
TRITD2Bv1G163750	TdNPF6.4	CLUSTER 6	NPF6
TRITD5Av1G234850	TdNPF5.41	CLUSTER 6	NPF5
TRITD5Bv1G234240	TdNPF5.42	CLUSTER 6	NPF5
TRITD3Av1G192190	TdNPF1.3	CLUSTER 6	NPF1
TRITD5Bv1G234300	TdNPF5.45	CLUSTER 6	NPF5
TRITD4Bv1G140460	TdNPF8.29	CLUSTER 6	NPF8
TRITD3Av1G228100	TdNPF5.21	CLUSTER 6	NPF5
TRITD3Bv1G213600	TdNPF5.35	CLUSTER 6	NPF5
TRITD3Bv1G093000	TdNPF5.56	CLUSTER 6	NPF5
TRITD4Av1G028880	TdNPF8.28	CLUSTER 6	NPF8
TRITD2Av1G292970	TdNPF5.1	CLUSTER 6	NPF5
TRITD5Bv1G141150	TdNPF8.39	CLUSTER 6	NPF8
TRITD5Bv1G199510	TdNPF4.1	CLUSTER 6	NPF4
TRITD7Av1G035930	TdNPF2.19	CLUSTER 6	NPF2
TRITD7Av1G205330	TdNPF8.4	CLUSTER 6	NPF8
TRITD2Bv1G262750	TdNPF5.6	CLUSTER 6	NPF5
TRITD6Bv1G012170	TdNPF5.63	CLUSTER 6	NPF5
TRITD1Bv1G149450	TdNPF3.6	CLUSTER 6	NPF3
TRITD1Av1G163530	TdNPF3.5	CLUSTER 6	NPF3
TRITD2Av1G292920	TdNPF5.3	CLUSTER 6	NPF5
TRITD2Av1G292980	TdNPF5.5	CLUSTER 6	NPF5
TRITD4Av1G028960	TdNPF8.25	CLUSTER 6	NPF8
TRITD7Bv1G006810	TdNPF2.18	CLUSTER 6	NPF2
TRITD7Av1G270580	TdNPF8.24	CLUSTER 6	NPF8
TRITD2Bv1G262820	TdNPF5.8	CLUSTER 6	NPF5
TRITD5Av1G021600	TdNPF8.27	CLUSTER 6	NPF8
TRITD3Bv1G019070	TdNPF8.43	CLUSTER 6	NPF8
TRITD3Bv1G019220	TdNPF8.44	CLUSTER 6	NPF8
TRITD3Av1G228120	TdNPF5.20	CLUSTER 6	NPF5
TRITD3Bv1G214530	TdNPF5.22	CLUSTER 6	NPF5
TRITD5Bv1G024890	TdNPF4.16	CLUSTER 6	NPF4
TRITD2Av1G010000	TdNPF2.4	CLUSTER 6	NPF2
TRITD4Bv1G207870	TdNPF8.51	CLUSTER 6	NPF8
TRITD4Av1G249760	TdNPF2.21	CLUSTER 6	NPF2
TRITD2Bv1G262760	TdNPF5.10	CLUSTER 6	NPF5
TRITD7Av1G262270	TdNPF5.50	CLUSTER 6	NPF5
TRITD2Av1G010060	TdNPF2.6	CLUSTER 6	NPF2
TRITD4Av1G232620	TdNPF8.37	CLUSTER 6	NPF8
TRITD5Bv1G015830	TdNPF2.10	CLUSTER 6	NPF2
TRITD3Bv1G160810	TdNPF5.31	CLUSTER 6	NPF5
TRITD3Bv1G024800	TdNPF5.46	CLUSTER 6	NPF5
TRITD7Bv1G109590	TdNPF5.48	CLUSTER 6	NPF5
TRITD0Uv1G012860	TdNPF5.47	CLUSTER 6	NPF5
TRITD1Bv1G192100	TdNPF5.49	CLUSTER 6	NPF5
TRITD6Av1G007800	TdNPF5.62	CLUSTER 6	NPF5
TRITD0Uv1G013320	TdNPF2.5	CLUSTER 6	NPF2
TRITD3Av1G181410	TdNPF4.21	CLUSTER 6	NPF4
TRITD3Bv1G231000	TdNPF2.15	CLUSTER 6	NPF2
TRITD5Bv1G025010	TdNPF4.20	CLUSTER 6	NPF4
TRITD4Bv1G018280	TdNPF5.32	CLUSTER 6	NPF5
TRITD3Bv1G174800	TdNPF1.2	CLUSTER 6	NPF1
TRITD0Uv1G013310	TdNPF2.3	CLUSTER 6	NPF2
TRITD2Bv1G205670	TdNPF8.46	CLUSTER 6	NPF8
TRITD1Av1G015410	TdNPF5.61	CLUSTER 6	NPF5
TRITD2Bv1G262690	TdNPF5.4	CLUSTER 6	NPF5
TRITD3Av1G090690	TdNPF5.55	CLUSTER 6	NPF5
TRITD5Av1G025270	TdNPF4.17	CLUSTER 6	NPF4
TRITD2Av1G244830	TdNPF8.45	CLUSTER 6	NPF8
TRITD3Av1G239850	TdNPF2.14	CLUSTER 6	NPF2
TRITD3Bv1G174830	TdNPF1.4	CLUSTER 6	NPF1
TRITD3Av1G192180	TdNPF1.1	CLUSTER 6	NPF1
TRITD5Av1G236430	TdNPF8.52	CLUSTER 6	NPF8
TRITD6Bv1G164770	TdNPF7.5	CLUSTER 6	NPF7
TRITD2Bv1G175130	TdNPF4.5	CLUSTER 6	NPF4
TRITD2Av1G211090	TdNPF4.6	CLUSTER 6	NPF4
TRITD5Av1G025340	TdNPF4.19	CLUSTER 6	NPF4
TRITD2Av1G293030	TdNPF5.9	CLUSTER 6	NPF5
TRITD7Bv1G171080	TdNPF8.22	CLUSTER 6	NPF8
TRITD7Bv1G175500	TdNPF8.20	CLUSTER 6	NPF8
TRITD3Bv1G019060	TdNPF8.48	CLUSTER 6	NPF8
TRITD1Bv1G154740	TdNPF5.23	CLUSTER 6	NPF5
TRITD7Av1G066080	TdNPF5.39	CLUSTER 6	NPF5
TRITD4Av1G249800	TdNPF2.22	CLUSTER 7	NPF2
TRITD2Av1G211290	TdNPF4.15	CLUSTER 7	NPF4
TRITD2Bv1G262700	TdNPF5.2	CLUSTER 7	NPF5
TRITD2Bv1G069510	TdNPF7.10	CLUSTER 7	NPF7
TRITD7Bv1G006840	TdNPF2.20	CLUSTER 7	NPF2
TRITD2Bv1G002740	TdNPF8.2	CLUSTER 7	NPF8
TRITD7Av1G223080	TdNPF8.21	CLUSTER 7	NPF8
TRITD4Bv1G140370	TdNPF8.26	CLUSTER 7	NPF8
TRITD4Bv1G140530	TdNPF8.32	CLUSTER 7	NPF8
TRITD1Bv1G149370	TdNPF3.8	CLUSTER 7	NPF3
TRITD2Av1G200380	TdNPF6.1	CLUSTER 7	NPF6
TRITD1Bv1G096880	TdNPF5.58	CLUSTER 7	NPF5
TRITD6Av1G170100	TdNPF7.4	CLUSTER 7	NPF7
TRITD2Bv1G216340	TdNPF7.15	CLUSTER 7	NPF7
TRITD2Bv1G175280	TdNPF4.18	CLUSTER 7	NPF4
TRITD3Bv1G214550	TdNPF5.19	CLUSTER 7	NPF5
TRITD6Bv1G156850	TdNPF7.14	CLUSTER 7	NPF7
TRITD6Av1G170580	TdNPF7.13	CLUSTER 7	NPF7
TRITD6Bv1G156500	TdNPF7.3	CLUSTER 7	NPF7
TRITD5Av1G203730	TdNPF4.2	CLUSTER 7	NPF4
TRITD4Av1G249850	TdNPF2.24	CLUSTER 7	NPF2
TRITD7Av1G205310	TdNPF8.11	CLUSTER 7	NPF8
TRITD7Bv1G159470	TdNPF8.12	CLUSTER 7	NPF8
TRITD7Av1G205480	TdNPF8.7	CLUSTER 7	NPF8
TRITD7Bv1G159620	TdNPF8.8	CLUSTER 7	NPF8
TRITD3Av1G227790	TdNPF5.37	CLUSTER 7	NPF5
TRITD3Bv1G213570	TdNPF5.38	CLUSTER 7	NPF5
TRITD6Av1G012040	TdNPF7.11	CLUSTER 7	NPF7
TRITD6Bv1G017940	TdNPF7.12	CLUSTER 7	NPF7
TRITD7Bv1G014730	TdNPF5.28	CLUSTER 7	NPF5
TRITD7Av1G013020	TdNPF2.23	CLUSTER 7	NPF2
TRITD1Av1G135900	TdNPF6.12	CLUSTER 7	NPF6
TRITD1Bv1G130020	TdNPF6.13	CLUSTER 7	NPF6
TRITD7Av1G013090	TdNPF2.25	CLUSTER 8	NPF2
TRITD7Av1G027640	TdNPF8.38	CLUSTER 8	NPF8
TRITD0Uv1G028420	TdNPF8.16	CLUSTER 8	NPF8
TRITD6Av1G049770	TdNPF8.13	CLUSTER 8	NPF8
TRITD6Bv1G062670	TdNPF8.14	CLUSTER 8	NPF8
TRITD5Av1G252080	TdNPF6.11	CLUSTER 8	NPF6
TRITD4Bv1G201580	TdNPF6.9	CLUSTER 8	NPF6
TRITD4Bv1G203170	TdNPF6.10	CLUSTER 8	NPF6
TRITD4Bv1G007620	TdNPF8.15	CLUSTER 8	NPF8
TRITD7Bv1G175540	TdNPF8.23	CLUSTER 8	NPF8
TRITD2Bv1G262800	TdNPF5.12	CLUSTER 8	NPF5
TRITD2Av1G293040	TdNPF5.11	CLUSTER 8	NPF5
TRITD7Bv1G042160	TdNPF5.40	CLUSTER 8	NPF5
TRITD4Av1G167590	TdNPF4.13	CLUSTER 9	NPF4
TRITD2Bv1G154500	TdNPF4.12	CLUSTER 9	NPF4
TRITD4Bv1G032390	TdNPF4.14	CLUSTER 9	NPF4
TRITD2Av1G211110	TdNPF4.7	CLUSTER 9	NPF4
TRITD2Bv1G175140	TdNPF4.8	CLUSTER 9	NPF4
TRITD3Av1G227940	TdNPF5.18	CLUSTER 9	NPF5
TRITD7Bv1G159510	TdNPF8.6	CLUSTER 9	NPF8
TRITD1Bv1G154750	TdNPF5.25	CLUSTER 9	NPF5
TRITD3Bv1G218120	TdNPF8.40	CLUSTER 9	NPF8
TRITD4Av1G199460	TdNPF8.17	CLUSTER 9	NPF8
TRITD6Av1G168030	TdNPF7.17	CLUSTER 9	NPF7
TRITD6Bv1G153720	TdNPF7.16	CLUSTER 9	NPF7
TRITD3Bv1G027250	TdNPF6.16	CLUSTER 9	NPF6
TRITD7Av1G035950	TdNPF2.16	CLUSTER 9	NPF2

## Sheet: Table_S7
Gene	Module		Gene	Module
TdNPF4.3	black		TdNRT2.2	red
TdNPF5.30	black		TdNRT2.5	brown
TdNPF6.16	black		TdNRT2.9	brown
TdNPF5.29	black		TdNRT2.3	brown
TdNPF4.14	black		TdNRT2.15	green
TdNPF4.2	black		TdNRT2.10	green
TdNPF4.1	black		TdNRT2.13	green
TdNPF8.13	black		TdNRT2.11	green
TdNPF7.17	black		TdNRT2.17	green
TdNPF8.14	black		TdNRT2.4	brown
TdNPF7.16	black		TdNRT2.8	brown
TdNPF2.25	black		TdNRT2.7	brown
TdNPF2.16	black		TdNRT2.6	brown
TdNPF3.1	blue		TdNRT2.16	red
TdNPF7.8	blue		TdNRT2.14	green
TdNPF3.2	blue		TdNRT2.18	green
TdNPF5.25	blue		TdNRT2.1	green
TdNPF5.33	blue		TdNRT2.12	brown
TdNPF8.42	blue		TdNRT2.20	turquoise
TdNPF6.9	blue		TdNRT2.19	turquoise
TdNPF6.10	blue
TdNPF2.7	blue
TdNPF6.11	blue
TdNPF7.19	blue
TdNPF2.8	blue
TdNPF2.10	blue
TdNPF2.11	blue
TdNPF4.9	blue
TdNPF4.10	blue
TdNPF2.1	brown
TdNPF6.12	brown
TdNPF3.5	brown
TdNPF6.13	brown
TdNPF3.6	brown
TdNPF8.1	brown
TdNPF7.9	brown
TdNPF4.7	brown
TdNPF5.3	brown
TdNPF5.1	brown
TdNPF5.5	brown
TdNPF8.2	brown
TdNPF7.10	brown
TdNPF4.8	brown
TdNPF7.15	brown
TdNPF5.6	brown
TdNPF5.37	brown
TdNPF5.18	brown
TdNPF5.21	brown
TdNPF5.56	brown
TdNPF5.31	brown
TdNPF5.38	brown
TdNPF5.35	brown
TdNPF8.28	brown
TdNPF8.25	brown
TdNPF8.35	brown
TdNPF2.2	brown
TdNPF2.21	brown
TdNPF2.22	brown
TdNPF2.24	brown
TdNPF8.26	brown
TdNPF8.29	brown
TdNPF8.34	brown
TdNPF4.19	brown
TdNPF8.39	brown
TdNPF5.62	brown
TdNPF7.11	brown
TdNPF7.13	brown
TdNPF7.6	brown
TdNPF5.63	brown
TdNPF7.12	brown
TdNPF7.3	brown
TdNPF2.23	brown
TdNPF2.19	brown
TdNPF8.11	brown
TdNPF8.7	brown
TdNPF5.50	brown
TdNPF2.18	brown
TdNPF5.28	brown
TdNPF8.12	brown
TdNPF8.6	brown
TdNPF8.8	brown
TdNPF8.16	magenta
TdNPF2.6	magenta
TdNPF5.11	magenta
TdNPF5.12	magenta
TdNPF2.14	magenta
TdNPF8.40	magenta
TdNPF8.17	magenta
TdNPF8.15	magenta
TdNPF8.38	magenta
TdNPF8.23	magenta
TdNPF8.43	pink
TdNPF8.44	pink
TdNPF8.27	pink
TdNPF7.7	purple
TdNPF5.59	purple
TdNPF2.26	purple
TdNPF8.5	purple
TdNPF5.47	red
TdNPF2.3	red
TdNPF2.5	red
TdNPF5.61	red
TdNPF5.57	red
TdNPF5.49	red
TdNPF8.45	red
TdNPF4.4	red
TdNPF4.5	red
TdNPF8.46	red
TdNPF5.4	red
TdNPF5.10	red
TdNPF5.55	red
TdNPF4.21	red
TdNPF5.20	red
TdNPF8.50	red
TdNPF5.46	red
TdNPF1.2	red
TdNPF8.37	red
TdNPF5.32	red
TdNPF4.17	red
TdNPF4.20	red
TdNPF5.48	red
TdNPF6.7	salmon
TdNPF5.53	salmon
TdNPF6.14	salmon
TdNPF5.24	salmon
TdNPF5.26	salmon
TdNPF6.8	salmon
TdNPF5.54	salmon
TdNPF5.27	salmon
TdNPF8.3	salmon
TdNPF4.11	salmon
TdNPF4.6	salmon
TdNPF4.15	salmon
TdNPF7.1	salmon
TdNPF5.9	salmon
TdNPF5.7	salmon
TdNPF4.18	salmon
TdNPF7.2	salmon
TdNPF5.2	salmon
TdNPF5.8	salmon
TdNPF5.13	salmon
TdNPF8.49	salmon
TdNPF8.47	salmon
TdNPF5.36	salmon
TdNPF5.16	salmon
TdNPF8.41	salmon
TdNPF8.48	salmon
TdNPF5.34	salmon
TdNPF5.19	salmon
TdNPF8.33	salmon
TdNPF8.30	salmon
TdNPF8.36	salmon
TdNPF2.9	salmon
TdNPF6.2	salmon
TdNPF5.60	salmon
TdNPF2.27	salmon
TdNPF6.3	salmon
TdNPF8.9	salmon
TdNPF7.14	salmon
TdNPF8.10	salmon
TdNPF3.4	salmon
TdNPF8.21	salmon
TdNPF8.19	salmon
TdNPF5.51	salmon
TdNPF2.20	salmon
TdNPF3.3	salmon
TdNPF8.22	salmon
TdNPF8.18	salmon
TdNPF5.52	salmon
TdNPF5.23	turquoise
TdNPF5.39	turquoise
TdNPF8.4	turquoise
TdNPF8.24	turquoise
TdNPF5.40	turquoise
TdNPF8.20	turquoise
TdNPF3.7	yellow
TdNPF3.8	yellow
TdNPF2.4	yellow
TdNPF6.1	yellow
TdNPF6.4	yellow
TdNPF5.22	yellow
TdNPF2.13	yellow
TdNPF8.51	yellow
TdNPF8.52	yellow
